# Supplementary material for: A mixed methods study of health care professionals’ attitudes towards vaccination in 15 countries
Source: Vaccine X. 2022 Sep 21;12:100219. doi: 10.1016/j.jvacx.2022.100219 (PMC9526144; doi:10.1016/j.jvacx.2022.100219)
Supplement: Supplementary data 1 [file mmc1.xlsx]

## Sheet: A
Socio-demographic data of HCPs
Variable	Responses	Total
Gender	Male	0.51
	Female	0.49
Age in years	18-34	0.1
	35-44	0.2
	45-55	0.32
	55-64	0.29
	65+	0.1
Profession	General practitioner	0.63
	Nurse/Midwife	0.15
	Paediatrician	0.22
	Up to 10 years	0.15
Time in profession	More than 10 years	0.85
	Capital	0.2
Type of location	Big city	0.4
	Small city	0.26
	Village	0.13

## Sheet: B
HCPs who were vaccinated against the seasonal flu vaccine in 2019/2020
Country of Residence	Yes	No	I do not remember	Prefer not to say
Austria	0.79	0.21	0	0
Belgium	0.83	0.16	0.01	0
France	0.93	0.06	0.01	0
Germany	0.9	0.09	0	0.01
Greece	0.69	0.31	0	0
Hungary	0.76	0.24	0	0
Italy	0.78	0.22	0	0
Morocco	0.35	0.65	0	0
Netherlands	0.71	0.27	0.01	0.01
Poland	0.81	0.19	0	0
Romania	0.73	0.25	0	0.02
Spain	0.88	0.12	0	0
Switzerland	0.76	0.21	0.01	0.02
Turkey	0.53	0.45	0.02	0
UK	0.84	0.14	0.01	0.01
Total	0.75	0.24	0	0
HCPs who were vaccinated against the seasonal flu vaccinein 2020/2021
Country of Residence	Yes	No	I do not remember	Prefer not to say
Austria	0.78	0.22	0	0
Belgium	0.78	0.22	0	0
France	0.87	0.13	0	0
Germany	0.89	0.09	0.01	0.01
Greece	0.7	0.29	0	0.01
Hungary	0.73	0.27	0	0
Italy	0.77	0.21	0.02	0
Morocco	0.35	0.65	0	0
Netherlands	0.75	0.23	0.01	0.01
Poland	0.79	0.21	0	0
Romania	0.74	0.22	0	0.04
Spain	0.86	0.14	0	0
Switzerland	0.79	0.19	0	0.02
Turkey	0.53	0.45	0.01	0.01
UK	0.83	0.15	0.01	0.01
Total	0.74	0.24	0	0.01
last Diphtheria, Tetanus and Pertussis (DTP) booster received by HCPs
Country of Residence	Less than 10 years ago	10-20 years ago	Over 20 years ago	I have never received DTP	I do not remember
Austria	0.87	0.1	0.01	0	0.02
Belgium	0.82	0.12	0.04	0	0.02
France	0.68	0.29	0.01	0	0.02
Germany	0.89	0.11	0	0	0
Greece	0.14	0.29	0.44	0.03	0.1
Hungary	0.25	0.13	0.35	0.2	0.07
Italy	0.37	0.22	0.35	0	0.06
Morocco	0.04	0.18	0.75	0.01	0.02
Netherlands	0.46	0.18	0.32	0.01	0.03
Poland	0.51	0.24	0.15	0	0.1
Romania	0.15	0.12	0.46	0.02	0.25
Spain	0.36	0.39	0.16	0	0.09
Switzerland	0.67	0.29	0.02	0	0.02
Turkey	0.43	0.09	0.22	0.05	0.21
UK	0.33	0.33	0.19	0	0.15
Total	0.46	0.21	0.23	0.02	0.08
HCPs who were vaccinated against Hepatitis B
Country of Residence	Yes, I had 3 or more doses	Yes, I had fewer than 3 doses	No	I do not remember
Austria	0.96	0.03	0	0.01
Belgium	0.83	0.09	0.06	0.02
France	0.82	0.11	0.05	0.02
Germany	0.89	0.04	0.02	0.05
Greece	0.6	0.17	0.21	0.02
Hungary	0.78	0.17	0.03	0.02
Italy	0.58	0.2	0.19	0.03
Morocco	0.69	0.06	0.25	0
Netherlands	0.87	0.09	0.03	0.01
Poland	0.91	0.06	0.01	0.02
Romania	0.52	0.19	0.26	0.03
Spain	0.79	0.1	0.06	0.05
Switzerland	0.95	0.03	0.02	0
Turkey	0.79	0.07	0.13	0.01
UK	0.91	0.09	0	0
Total	0.79	0.1	0.09	0.02

## Sheet: C
Percentage of HCPs in each country who agreed (strongly agreed or tended to agree) that vaccines safe
Country of Residence	Vaccines in general are safe (N%)	COVID-19 vaccines are safe (N%)	MMR vaccine is safe (N%)	HPV vaccine is safe (N%)	influenza vaccine is safe (N%)
Austria	0.99	0.87	0.98	0.94	0.97
Belgium	0.98	0.91	0.99	0.98	0.98
France	0.96	0.88	0.96	0.93	0.98
Germany	0.97	0.88	0.99	0.96	0.97
Greece	0.98	0.9	0.95	0.93	0.99
Hungary	1	0.96	1	1	1
Italy	0.99	0.97	0.99	0.99	0.99
Morocco	1	0.85	1	1	1
Netherlands	0.99	0.93	0.99	0.98	1
Poland	0.99	0.91	0.98	0.98	1
Romania	0.97	0.94	1	0.99	1
Spain	0.98	0.75	1	0.91	0.98
Switzerland	1	0.91	1	0.99	0.99
Turkey	0.98	0.93	0.97	0.95	0.95
UK	0.98	0.89	0.98	0.98	0.98
Total	0.98	0.9	0.99	0.97	0.99

## Sheet: D
Percentage of HCPs in each country who agreed (strongly agreed or tended to agree) that vaccines effective
Country of Residence	Vaccines in general are effective (N%)	COVID-19 vaccines are effective (N%)
Austria	0.98	0.9
Belgium	0.99	0.93
France	0.99	0.91
Germany	0.99	0.96
Greece	0.98	0.91
Hungary	0.99	0.93
Italy	0.99	0.96
Morocco	1	0.82
Netherlands	0.99	0.93
Poland	0.99	0.9
Romania	1	0.94
Spain	0.99	0.95
Switzerland	0.99	0.93
Turkey	0.99	0.88
UK	0.99	0.86
Total	0.99	0.91

## Sheet: E
Percentage of HCPs in each country who agreed (strongly agreed or tended to agree) that vaccines important
Country of Residence	Vaccines in general are important for children to have (N%)	COVID-19 vaccines are important (N%)	MMR vaccine is important for children to have (N%)	HPV vaccine is important for children to have (N%)	Influenza vaccine is important (N%)
Austria	0.99	0.91	0.97	0.9	0.88
Belgium	0.99	0.96	0.99	0.96	0.97
France	0.99	0.93	0.98	0.92	0.96
Germany	0.99	0.95	0.99	0.95	0.98
Greece	0.99	0.95	0.97	0.9	0.98
Hungary	1	0.98	1	1	0.95
Italy	0.98	0.97	0.99	0.97	0.98
Morocco	1	0.99	0.99	1	0.93
Netherlands	0.99	0.96	0.99	0.96	0.94
Poland	1	0.92	1	0.99	0.97
Romania	1	0.98	1	0.98	1
Spain	0.98	0.95	1	0.97	0.99
Switzerland	1	0.92	1	0.98	0.93
Turkey	0.99	0.89	0.99	0.87	0.92
UK	0.97	0.9	0.98	0.97	0.98
Total	0.99	0.94	0.99	0.95	0.96

## Sheet: F
Trust in authorities’ recommendations, media messages, and the influence of pharmaceutical industry
Country of residence	Patients overestimate the risks related to some vaccines (N%)	Patients underestimate the individual benefits of vaccination (N%)	Patients underestimate the collective benefits of vaccination (N%)	Certain vaccines recommended by the authorities are pointless (N%)	The media publish too many negative messages about vaccination (N%)	Children are vaccinated against too many diseases (N%)	The health authorities are influenced by the pharmaceutical industry (N%)	Trust their own judgement rather than the official recommendations (N%)
Austria	0.44	0.76	0.82	0.09	0.74	0.1	0.24	0.42
Belgium	0.92	0.81	0.92	0.15	0.77	0.1	0.58	0.34
France	0.89	0.82	0.81	0.21	0.77	0.14	0.35	0.43
Germany	0.54	0.62	0.73	0.1	0.66	0.07	0.26	0.34
Greece	0.93	0.65	0.7	0.2	0.57	0.8	0.59	0.48
Hungary	0.7	0.55	0.66	0.04	0.83	0.08	0.22	0.27
Italy	0.9	0.84	0.89	0.1	0.69	0.1	0.28	0.25
Morocco	0.57	0.48	0.34	0.17	0.09	0.12	0.07	0.34
Netherlands	0.91	0.84	0.88	0.16	0.76	0.07	0.49	0.31
Poland	0.87	0.84	0.88	0.07	0.8	0.06	0.2	0.33
Romania	0.91	0.88	0.85	0.08	0.8	0.06	0.49	0.77
Spain	0.76	0.61	0.75	0.14	0.63	0.08	0.26	0.3
Switzerland	0.65	0.72	0.81	0.09	0.81	0.11	0.33	0.41
Turkey	0.95	0.95	0.92	0.16	0.8	0.29	0.54	0.77
UK	0.83	0.76	0.87	0.06	0.79	0.04	0.3	0.48
Total	0.78	0.74	0.79	0.12	0.7	0.15	0.35	0.42

## Sheet: G
	Model 1 - Drivers of lack of confidence in "vaccines in general are safe"
	Frequency							Pseudo R-Square
			Frequency	Percent	Valid Percent	Cumulative Percent		Cox and Snell	0.31939
	Valid	Strongly Agree	1214	80.7181	80.7181	80.7181		Nagelkerke	0.511104
		NOT Strongly Agree	290	19.2819	19.2819	100		McFadden	0.392391
		Total	1504	100	100
	Overall Importance
	Likelihood Ratio Tests
			Johnsons Importance	Model Fitting Criteria			Likelihood Ratio Tests	df	Sig.	-ln(Sig.)
				AIC of Reduced Model	BIC of Reduced Model	-2 Log Likelihood of Reduced Model	Chi-Square
	Intercept			956.089	1115.57	896.089a	0	0
	Country	Country	0.105568	986.105	1071.16	954.105	58.0165	14	2.60535e-07	15.1605
	Gender	Gender	0.0116722	956.36	1110.52	898.36	2.27114	1	0.131803	2.02645
	Profession	Profession	0.0074489	954.368	1103.21	898.368	2.27928	2	0.319934	1.13964
	Cov_safe	Thinks new Coronavirus (COVID-19) vaccines are safe	0.246327	1009.88	1153.41	955.879	59.79	3	6.51799e-13	28.059
	Cov_imp	Thinks new Coronavirus (COVID-19) vaccines are important	0.13145	968.985	1117.83	912.985	16.8964	2	0.000214288	8.44819
	Enc_pat	Believe it is their role to encourage hesitant patients to get a vaccination	0.104027	963.569	1112.41	907.569	11.48	2	0.00321485	5.73998
	Explain_saf	How comfortable explaining SAFETY of vaccines to patients	0.217938	1022.49	1171.34	966.494	70.4048	2	5.14976e-16	35.2024
	Q22_rec6	AGREEMENT - Children are vaccinated against too many diseases	0.175569	1006.4	1149.93	952.402	56.3137	3	3.60077e-12	26.3499
	Parameter Estimates
	Q21r1_dummya					B	Std. Error	Wald	df	Sig.	Exp(B)	95% Confidence Interval for Exp(B)			%
												Lower Bound	Upper Bound
	1.00		Intercept			-0.296561	0.686481	0.186626	1	0.66574
	Country	Country	Austria			1.30662	0.560309	5.43804	1	0.0197028	3.69366	1.23175	11.0763		0.0717811
			Belgium			0.756321	0.582865	1.68374	1	0.194428	2.13042	0.67972	6.67731		0.0414017
			France			1.0234	0.544993	3.52618	1	0.0604067	2.78263	0.956216	8.09757		0.0540764
			Germany			1.07226	0.563718	3.61807	1	0.057155	2.92198	0.96792	8.82093		0.0567845
			Greece			1.21663	0.591065	4.23692	1	0.0395539	3.37581	1.05989	10.7521		0.065604
			Hungary			2.24865	0.598408	14.1205	1	0.000171465	9.47496	2.93232	30.6156		0.184132
			Italy			1.96313	0.554805	12.5204	1	0.000402539	7.12157	2.40063	21.1264		0.138398
			Morocco			-0.27259	0.564307	0.233341	1	0.629058	0.761405	0.251928	2.3012		0.0147968
			Netherlands			0.611032	0.5813	1.10491	1	0.293191	1.84233	0.58961	5.75666		0.0358031
			Poland			0.76547	0.543241	1.98551	1	0.158811	2.15001	0.741365	6.23515		0.0417823
			Romania			1.78606	0.564866	9.99773	1	0.00156733	5.96591	1.97179	18.0506		0.115939
			Spain			-0.251229	0.612573	0.1682	1	0.681717	0.777844	0.234137	2.58413		0.0151163
			Switzerland			1.61045	0.561751	8.2188	1	0.00414586	5.00508	1.66436	15.0513		0.0972666
			Turkey			0.897612	0.570907	2.47198	1	0.115892	2.45374	0.801439	7.51251		0.0476848
			UK			0b			0		1			51.4573	0.0194336
	Gender	Gender	Male			-0.297273	0.197482	2.26598	1	0.132243	0.742841	0.504428	1.09394		0.426224
			Female			0b			0		1			1.74284	0.573776
	Profession	Profession	General practitioner			-0.370752	0.258263	2.06084	1	0.151127	0.690215	0.416055	1.14503		0.290729
			Paediatrician			-0.379985	0.319791	1.41189	1	0.234744	0.683872	0.365399	1.27992		0.288057
			Nurse / Midwife			0b			0		1			2.37409	0.421215
	Cov_safe	Thinks new Coronavirus (COVID-19) vaccines are safe	Strongly agree			-2.17183	0.380894	32.5119	1	1.18464e-08	0.113969	0.0540217	0.240438		0.0473908
			Tend to agree			-0.753839	0.344945	4.77591	1	0.0288606	0.470557	0.239328	0.925188		0.195668
			Don't know			-0.198029	0.442106	0.200634	1	0.65421	0.820346	0.344886	1.95127		0.341119
			Tend to/strongly disagree			0b			0		1			2.40487	0.415823
	Cov_imp	Thinks new Coronavirus (COVID-19) vaccines are important	Strongly agree			0.254003	0.374493	0.460036	1	0.497607	1.28918	0.61879	2.68584		0.238472
			Tend to agree			1.13681	0.402441	7.97941	1	0.00473125	3.1168	1.41629	6.85911		0.576548
			DK / Tend to/strongly disagree			0b			0		1			5.40598	0.18498
	Enc_pat	Believe it is their role to encourage hesitant patients to get a vaccination	Strongly agree			-1.10691	0.43017	6.62135	1	0.0100763	0.330578	0.14227	0.768131		0.174952
			Tend to agree			-0.581677	0.431835	1.81438	1	0.177984	0.55896	0.239774	1.30305		0.295818
			Tend to/strongly disagree / DK			0b			0		1			1.88954	0.52923
	Explain_saf	How comfortable explaining SAFETY of vaccines to patients	Very comfortable			-1.74221	0.330912	27.7189	1	1.40283e-07	0.175133	0.091558	0.334997		0.0849381
			Somewhat comfortable			-0.120183	0.301966	0.158406	1	0.690629	0.886758	0.490649	1.60265		0.43007
			Somewhat/not at all comfortable / DK			0b			0		1			2.06189	0.484992
	Q22_rec6	AGREEMENT - Children are vaccinated against too many diseases	Strongly Agree			0.56692	0.436166	1.68943	1	0.193676	1.76283	0.7498	4.14453		0.1389
			Tend to agree			1.88641	0.304124	38.4741	1	5.54859e-10	6.59562	3.634	11.9709		0.519695
			DK / Tend to disagree			1.20383	0.205461	34.3299	1	4.6517e-09	3.33287	2.22807	4.98548		0.26261
			Strongly disagree			0b			0		1			12.6913	0.078794
	a. The reference category is: .00.
	b. This parameter is set to zero because it is redundant.

## Sheet: H
	Model 2 - Drivers of lack of confidence in "vaccines in general are important for children to have"
	NOTE - MOROCO IS EXCLUDED FROM THIS MODEL AS 100% IN MARKET STRONGLY AGREED WITH STATEMENT
	Frequency							Pseudo R-Square
			Frequency	Percent	Valid Percent	Cumulative Percent		Cox and Snell	0.204222
	Valid	Strongly Agree	1389	92.3537	92.3537	92.3537		Nagelkerke	0.472005
		NOT Strongly Agree	115	7.64628	7.64628	100		McFadden	0.403017
		Total	1504	100	100
	Overall Importance
	Likelihood Ratio Tests
			Johnsons Importance	Model Fitting Criteria			Likelihood Ratio Tests	df	Sig.	-ln(Sig.)
				AIC of Reduced Model	BIC of Reduced Model	-2 Log Likelihood of Reduced Model	Chi-Square
	Intercept	Intercept		529.083	670.754	475.083a	0	0
	Country	Country	0.194275	546.576	620.035	518.576	43.4933	13	3.72239e-05	10.1986
	Profession	Profession	0.0352668	531.133	662.31	481.133	6.0504	2	0.048548	3.0252
	MMRrec	Likelihood of recommending MMR vaccination to patients	0.0992448	538.344	669.521	488.344	13.2614	2	0.00131924	6.6307
	HPVrec	Likelihood of recommending HPV vaccination to patients	0.0562195	540.019	671.196	490.019	14.9356	2	0.000571195	7.46778
	Cov_imp	Thinks new Coronavirus (COVID-19) vaccines are important	0.182059	548.713	679.89	498.713	23.6295	2	7.39453e-06	11.8148
	Explain_saf	How comfortable explaining SAFETY of vaccines to patients	0.169364	551.624	682.801	501.624	26.541	2	1.72464e-06	13.2705
	Q22_rec6	AGREEMENT - Children are vaccinated against too many diseases	0.263571	565.372	691.302	517.372	42.2892	3	3.4834e-09	19.4753
	Parameter Estimates
	Q21r5_dummya					B	Std. Error	Wald	df	Sig.	Exp(B)	95% Confidence Interval for Exp(B)			%
												Lower Bound	Upper Bound
	1.00		Intercept			0.379321	0.976522	0.150886	1	0.69769
	Country	Country	Austria			0.466971	0.727456	0.412066	1	0.520923	1.59516	0.383347	6.63765		0.0606255
			Belgium			-0.0949424	0.7772	0.014923	1	0.902773	0.909425	0.19825	4.17177		0.0345636
			France			-0.107675	0.713638	0.0227653	1	0.880069	0.897919	0.221711	3.63653		0.0341264
			Germany			-0.844277	0.915405	0.850636	1	0.356373	0.429868	0.0714729	2.58541		0.0163376
			Greece			-0.153955	0.717101	0.046092	1	0.830009	0.857311	0.210252	3.49571		0.032583
			Hungary			2.57878	0.766721	11.3124	1	0.000769928	13.181	2.93302	59.2358		0.500959
			Italy			0.88185	0.6933	1.61788	1	0.203387	2.41536	0.620647	9.39984		0.0917984
			Netherlands			-0.169885	0.784573	0.0468864	1	0.828573	0.843761	0.181297	3.92689		0.032068
			Poland			-0.766603	0.798781	0.921053	1	0.337199	0.464589	0.0970834	2.22327		0.0176572
			Romania			0.538763	0.723554	0.554438	1	0.45651	1.71389	0.415041	7.07738		0.065138
			Spain			-0.0103203	0.825523	0.000156288	1	0.990025	0.989733	0.19626	4.9912		0.0376158
			Switzerland			-0.185437	0.80312	0.0533132	1	0.817395	0.830741	0.172127	4.00943		0.0315732
			Turkey			-1.69928	0.951248	3.19112	1	0.0740392	0.182815	0.028334	1.17955		0.00694807
			UK			0b			0		1			26.3116	0.038006
	Profession	Profession	General practitioner			-0.74446	0.352065	4.47132	1	0.0344683	0.474991	0.238235	0.94703		0.263759
			Paediatrician			-1.1213	0.530737	4.46357	1	0.0346251	0.325857	0.11515	0.922128		0.180946
			Nurse / Midwife			0b			0		1			1.80085	0.555294
	MMRec	Likelihood of recommending MMR vaccination to patients	Highly likely			-0.638948	0.55558	1.32263	1	0.250121	0.527847	0.177663	1.56826		0.158128
			Somewhat likely			0.593463	0.605524	0.960559	1	0.327046	1.81025	0.552477	5.93145		0.542299
			Somewhat/very unlikely / DK			0b			0		1			3.33809	0.299572
	HPVrec	Likelihood of recommending HPV vaccination to patients	Highly likely			-1.57624	0.406448	15.0396	1	0.000105278	0.206751	0.0932134	0.458581		0.142273
			Somewhat likely			-1.40062	0.429674	10.6259	1	0.00111516	0.246443	0.106164	0.572079		0.169587
			Somewhat/very unlikely / DK			0b			0		1			1.45319	0.688139
	Cov_imp	Thinks new Coronavirus (COVID-19) vaccines are important	Strongly agree			-1.09758	0.414569	7.00931	1	0.00810868	0.333679	0.148063	0.751988		0.126819
			Tend to agree			0.260408	0.426099	0.373496	1	0.541105	1.29746	0.562856	2.99082		0.493117
			DK / Tend to/strongly disagree			0b			0		1			2.63114	0.380064
	Explain_saf	How comfortable explaining SAFETY of vaccines to patients	Very comfortable			-1.93179	0.438404	19.4164	1	1.05098e-05	0.144889	0.061357	0.342141		0.0866408
			Somewhat comfortable			-0.63979	0.387744	2.7226	1	0.0989368	0.527403	0.246657	1.12769		0.315377
			Somewhat/not at all comfortable / DK			0b			0		1			1.67229	0.597982
	Q22_rec6	AGREEMENT - Children are vaccinated against too many diseases	Strongly agree			1.30296	0.640232	4.14176	1	0.0418377	3.68016	1.0493	12.9072		0.15677
			Tend to agree			2.66481	0.445281	35.815	1	2.16973e-09	14.3653	6.00191	34.3825		0.611941
			DK / Tend to disagree			1.48828	0.37117	16.0777	1	6.07947e-05	4.42948	2.13999	9.1684		0.18869
			Strongly disagree			0b			0		1			23.4749	0.0425987
	a. The reference category is: .00.
	b. This parameter is set to zero because it is redundant.

## Sheet: I
	Model 3- Drivers of lack of confidence in "overall effectiveness of vaccines "
	Frequency							Pseudo R-Square
			Frequency	Percent	Valid Percent	Cumulative Percent		Cox and Snell	0.243539
	Valid	Strongly Agree	1299	86.3697	86.3697	86.3697		Nagelkerke	0.443567
		NOT Strongly Agree	205	13.6303	13.6303	100		McFadden	0.350461
		Total	1504	100	100
	Overall Importance
	Likelihood Ratio Tests
			Johnsons Importance	Model Fitting Criteria			Likelihood Ratio Tests	df	Sig.	-ln(Sig.)
				AIC of Reduced Model	BIC of Reduced Model	-2 Log Likelihood of Reduced Model	Chi-Square
	Intercept	Intercept		842	1012.11	778.000a	0	0
	Country	Country	0.167854	870.229	965.915	834.229	56.2288	14	5.31848e-07	14.4469
	Profession	Profession	0.0281293	844.021	1003.5	784.021	6.02118	2	0.0492626	3.01059
	TimeHCP	Time in profession	0.00990845	843.405	1008.2	781.405	3.40538	1	0.0649843	2.73361
	MMRrec	Likelihood of recommending MMR vaccination to patients	0.0754846	853.157	1012.63	793.157	15.1574	2	0.000511214	7.57872
	Cov_eff	Thinks new Coronavirus (COVID-19) vaccines are effective	0.232043	880.528	1034.69	822.528	44.528	3	1.16564e-09	20.57
	Cov_pat	Likelihood of recommending Coronavirus (COVID-19) vaccine to patients	0.099698	851.424	1010.9	791.424	13.4239	2	0.0012163	6.71194
	Explain_val	How comfortable explaining VALUE of vaccines to patients	0.122262	862.048	1021.52	802.048	24.0479	2	5.99871e-06	12.024
	Q22_rec2	AGREEMENT - in general, patients underestimate the INDIVIDUAL benefits of vaccination	0.0784451	849.898	1009.37	789.898	11.8976	2	0.002609	5.94879
	Q22_rec6	AGREEMENT - Children are vaccinated against too many diseases	0.186176	879.062	1033.22	821.062	43.0618	3	2.3878e-09	19.8529
	Parameter Estimates
	Q21r9_dummya					B	Std. Error	Wald	df	Sig.	Exp(B)	95% Confidence Interval for Exp(B)			%
												Lower Bound	Upper Bound
	1.00		Intercept			0.688716	0.794823	0.750827	1	0.386215
	Country	Country	Austria			0.26601	0.548554	0.235156	1	0.627727	1.30475	0.445243	3.82346		0.0711796
			Belgium			0.389713	0.553699	0.495383	1	0.481536	1.47656	0.498816	4.37079		0.0805525
			France			0.659639	0.518192	1.62044	1	0.203031	1.93409	0.700474	5.34027		0.105513
			Germany			-0.372991	0.591915	0.397079	1	0.528602	0.688672	0.21586	2.19711		0.03757
			Greece			0.60261	0.558106	1.16584	1	0.280258	1.82688	0.611856	5.4547		0.0996642
			Hungary			1.36812	0.569237	5.7765	1	0.0162419	3.92797	1.28716	11.9868		0.214288
			Italy			0.0274768	0.549441	0.00250088	1	0.960115	1.02786	0.350145	3.01729		0.0560741
			Morocco			-1.59846	0.576532	7.68699	1	0.00556204	0.202208	0.0653212	0.625955		0.0110313
			Netherlands			0.158646	0.573418	0.0765447	1	0.782036	1.17192	0.380895	3.60573		0.0639334
			Poland			-1.10733	0.594784	3.46604	1	0.0626412	0.330441	0.102994	1.06017		0.018027
			Romania			0.364613	0.541195	0.453897	1	0.50049	1.43996	0.498521	4.15926		0.0785559
			Spain			-1.35845	0.778775	3.04274	1	0.0810992	0.257058	0.0558647	1.18284		0.0140236
			Switzerland			0.347397	0.559203	0.385935	1	0.534444	1.41538	0.473019	4.23513		0.077215
			Turkey			-1.11898	0.655077	2.91785	1	0.0876047	0.326612	0.0904543	1.17933		0.0178181
			UK			0b			0		1			18.3304	0.0545543
	Profession	Profession	General practitioner			-0.535423	0.271041	3.90234	1	0.0482189	0.585421	0.344158	0.995816		0.292811
			Paediatrician			-0.882142	0.392349	5.05513	1	0.0245532	0.413895	0.191833	0.893015		0.207018
			Nurse / Midwife			0b			0		1			1.99932	0.500171
																			I
	TimeHCP	Time in profession	Up to 10 years			0.495139	0.265375	3.48125	1	0.0620679	1.64073	0.975324	2.76009		0.621316
			More than 10 years			0b			0		1			2.64073	0.378684
	MMRec	Likelihood of recommending MMR vaccination to patients	Highly likely			-0.531491	0.427974	1.54225	1	0.214283	0.587728	0.254029	1.35978		0.171518
			Somewhat likely			0.609165	0.445216	1.8721	1	0.171235	1.8389	0.768402	4.40074		0.536649
			Somewhat/very unlikely / DK			0b			0		1			3.42662	0.291832
	Cov_eff	Thinks new Coronavirus (COVID-19) vaccines are effective	Strongly agree			-1.11662	0.415534	7.22105	1	0.00720536	0.327383	0.144995	0.739196		0.0747833
			Tend to agree			0.246774	0.399796	0.380995	1	0.537071	1.27989	0.584608	2.80207		0.292362
			Don't know			0.571256	0.488454	1.36777	1	0.242195	1.77049	0.679705	4.61175		0.404428
			Tend to/strongly disagree			0b			0		1			4.37776	0.228427
	Cov_pat	Likelihood of recommending Coronavirus (COVID-19) vaccine to patients	Highly likely			-0.899649	0.385543	5.44502	1	0.0196242	0.406713	0.191035	0.86589		0.172978
			Somewhat likely			-0.0570788	0.405012	0.0198615	1	0.887924	0.94452	0.427036	2.08909		0.401713
			Somewhat/highly unlikely / DK			0b			0		1			2.35123	0.425309
	Explain_val	How comfortable explaining VALUE of vaccines to patients	Very comfortable			-1.81321	0.457916	15.6791	1	7.50471e-05	0.16313	0.0664899	0.400234		0.106555
			Somewhat comfortable			-1.00015	0.461474	4.69717	1	0.0302122	0.367824	0.148879	0.908756		0.240258
			Somewhat/not at all comfortable / DK			0b			0		1			1.53095	0.653187
	Q22_rec2	AGREEMENT - in general, patients underestimate the INDIVIDUAL benefits of vaccination	Strongly agree			-0.669837	0.332924	4.04806	1	0.044222	0.511792	0.266507	0.982832		0.334296
			Tend to agree			0.292192	0.22136	1.74236	1	0.18684	1.33936	0.867912	2.0669		0.874853
			Tend to/strongly disagree / DK			0b			0		1			2.85115	0.653187
	Q22_rec6	AGREEMENT - Children are vaccinated against too many diseases	Strongly Agree			-0.811654	0.582439	1.94196	1	0.163455	0.444123	0.141818	1.39084		0.0550858
			Tend to agree			1.23923	0.329905	14.11	1	0.000172428	3.45295	1.80873	6.59183		0.42828
			DK / Tend to disagree			1.15225	0.232184	24.628	1	6.95342e-07	3.1653	2.00808	4.98943		0.392602
			Strongly disagree			0b			0		1			8.06238	0.124033
	a. The reference category is: .00.
	b. This parameter is set to zero because it is redundant.

## Sheet: Variables screened
	Variable names and labels
	Variable	Description	Code	Level
	Country	Country	1	Austria
			2	Belgium
			3	France
			4	Germany
			5	Greece
			6	Hungary
			7	Italy
			8	Morocco
			9	Netherlands
			10	Poland
			11	Romania
			12	Spain
			13	Switzerland
			14	Turkey
			15	UK
	Gender	Gender	1.00	Male
			2.00	Female
	Ageband	Age	1.00	18-34
			2.00	35-44
			3.00	45-55
			4.00	55-64
			5.00	65+
	Profession	Profession	1.00	General practitioner
			2.00	Paediatrician
			3.00	Nurse / Midwife
	UrbanRural	Type of location	1.00	Capital
			2.00	Big city
			3.00	Small city
			4.00	Village
	TimeHCP	Time in profession	1.00	Up to 10 years
			2.00	More than 10 years
	Fluvac	Whether vaccinated against seasonal flu this or last winter	1.00	Vaccinated against Flu both winters
			2.00	Vaccinated against Flu one winter only
			3.00	Not vaccinated against Flue either winter or not sure
	DTP	Last Diphtheria, Tetanus and Pertussis (DTP) booster	1.00	Less than 10 years ago
			2.00	10-20 years ago
			3.00	Over 20 years ago
			4.00	Have never received / do not remember
	HepB	Whether they are vaccinated against Hepatitis B	1.00	Yes, had 3 or more doses
			2.00	Yes, had fewer than 3 doses
			3.00	No / Don't remember
	MMRrec	Likelihood of recommending MMR vaccination to patients	1.00	Highly likely
			2.00	Somewhat likely
			3.00	Somewhat/very unlikely / DK
	HPVrec	Likelihood of recommending HPV vaccination to patients	1.00	Highly likely
			2.00	Somewhat likely
			3.00	Somewhat/very unlikely / DK
	Cov_safe	Thinks new Coronavirus (COVID-19) vaccines are safe	1.00	Strongly agree
			2.00	Tend to agree
			3.00	Don't know
			4.00	Tend to/strongly disagree
	Cov_eff	Thinks new Coronavirus (COVID-19) vaccines are effective	1.00	Strongly agree
			2.00	Tend to agree
			3.00	Don't know
			4.00	Tend to/strongly disagree
	Cov_imp	Thinks new Coronavirus (COVID-19) vaccines are important	1.00	Strongly agree
			2.00	Tend to agree
			3.00	DK / Tend to/strongly disagree
	Cov_you	Acceptance of new Coronavirus (COVID-19) Vaccine themselves	1.00	Yes, definitely
			2.00	Unsure, but leaning towards yes
			3.00	Unsure leaning towards no / No definitely not / DK
	Cov_pat	Likelihood of recommending Coronavirus (COVID-19) vaccine to patients	1.00	Highly likely
			2.00	Somewhat likely
			3.00	Somewhat/highly unlikely / DK
	Enc_pat	Believe it is their role to encourage hesitant patients to get a vaccination	1.00	Strongly agree
			2.00	Tend to agree
			3.00	Tend to/strongly disagree / DK
	Explain_val	How comfortable explaining VALUE of vaccines to patients	1.00	Very comfortable
			2.00	Somewhat comfortable
			3.00	Somewhat/not at all comfortable / DK
	Explain_saf	How comfortable explaining SAFETY of vaccines to patients	1.00	Very comfortable
			2.00	Somewhat comfortable
			3.00	Somewhat/not at all comfortable / DK
	Explain_adj	How comfortable explaining ROLE OF ADJUVANTS of vaccines to patients	1.00	Very comfortable
			2.00	Somewhat comfortable
			3.00	Somewhat/not at all comfortable / DK
	Q22_rec1	AGREEMENT - in general, patients overestimate the risks related to some vaccines	1.00	Strongly agree
			2.00	Tend to agree
			3.00	Tend to/strongly disagree / DK
	Q22_rec2	AGREEMENT - in general, patients underestimate the INDIVIDUAL benefits of vaccination	1.00	Strongly agree
			2.00	Tend to agree
			3.00	Tend to/strongly disagree / DK
	Q22_rec3	AGREEMENT - In general, patients underestimate the COLLECTIVE benefits of vaccination	1.00	Strongly agree
			2.00	Tend to agree
			3.00	Tend to/strongly disagree / DK
	Q22_rec4	AGREEMENT - Today, certain vaccines recommended by the authorities are pointless	1.00	Strongly/tend to agree
			2.00	DK
			3.00	Tend to Disagree
			4.00	Strongly Disagree
	Q22_rec5	AGREEMENT - The media publish too many negative messages about vaccination	1.00	Strongly agree
			2.00	Tend to agree
			3.00	DK
			4.00	Tend to disagree
			5.00	Strongly disagree
	Q22_rec7	AGREEMENT - The health authorities are influenced by the pharmaceutical industry	1.00	Strongly agree
			2.00	Tend to agree
			3.00	DK
			4.00	Tend to disagree
			5.00	Strongly disagree
	Q22_rec6	AGREEMENT - Children are vaccinated against too many diseases	1.00	Strongly Agree
			2.00	Tend to agree
			3.00	DK / Tend to disagree
			4.00	Strongly disagree
	Q22_rec8	AGREEMENT - You trust your own judgement rather than the official recommendations	1.00	Strongly Agree
			2.00	Tend to agree
			3.00	DK / Tend to disagree
			4.00	Strongly disagree
